# Supplementary material for: The muscle nutritional components analysis of golden pompano (Trachinotus blochii) in different mariculture area, growth stages, and genders
Source: Front Nutr. 2023 Aug 4;10:1148687. doi: 10.3389/fnut.2023.1148687 (PMC10436298; doi:10.3389/fnut.2023.1148687)
Supplement: Supplementary file 1 [file Table_1.XLS]

## Sheet: Sheet1
Amino acids	FAO/WHO	Egg protein	HN		GD		GX		FJ
			AAS	CS	AAS	CS	AAS	CS	AAS	CS
Met+Cys	220	386	0.57 ± 0.02	0.32 ± 0.01	0.55 ± 0.07	0.31 ± 0.04	0.45 ± 0.05	0.25 ± 0.03	0.58 ± 0.05	0.33 ± 0.03
Val	310	410	0.67 ± 0.02	0.50 ± 0.01	0.67 ± 0.03	0.51 ± 0.02	0.52 ± 0.04	0.39 ± 0.03	0.67 ± 0.04	0.51 ± 0.04
Ile	250	331	0.74 ± 0.01	0.56 ± 0.01	0.75 ± 0.03	0.57 ± 0.02	0.58 ± 0.05	0.44 ± 0.04	0.75 ± 0.06	0.57 ± 0.05
Leu	440	534	0.76 ± 0.02	0.62 ± 0.01	0.76 ± 0.03	0.63 ± 0.03	0.58 ± 0.05	0.48 ± 0.04	0.75 ± 0.06	0.62 ± 0.05
Phe+Tyr	380	565	0.82 ± 0.01	0.55 ± 0.01	0.82 ± 0.02	0.55 ± 0.02	0.64 ± 0.03	0.43 ± 0.02	0.81 ± 0.04	0.55 ± 0.02
Thr	250	292	0.78 ± 0.02	0.67 ± 0.02	0.79 ± 0.03	0.67 ± 0.03	0.61 ± 0.06	0.52 ± 0.05	0.78 ± 0.06	0.67 ± 0.05
Lys	340	441	1.15 ± 0.02	0.88 ± 0.02	1.17 ± 0.06	0.90 ± 0.02	0.88 ± 0.08	0.68 ± 0.06	1.16 ± 0.09	0.89 ± 0.07
EAAI			56.51 ± 1.0		56.72 ± 2.66		43.88 ± 3.51		56.91 ± 3.93
S2			1		7.08		12.31		15.43
