# Supplementary material for: The muscle nutritional components analysis of golden pompano (Trachinotus blochii) in different mariculture area, growth stages, and genders
Source: Front Nutr. 2023 Aug 4;10:1148687. doi: 10.3389/fnut.2023.1148687 (PMC10436298; doi:10.3389/fnut.2023.1148687)
Supplement: Supplementary file 8 [file Table_8.XLS]

## Sheet: Sheet1
Composition	Early Stage (250g)	Middle Stage (500g)	Late Stage (750g)
C12:0	0.018 ± 0.0005	0.023 ± 0.0007	0.018 ± 0.0010
C13:0	0.006 ± 0.0003	0.009 ± 0.0004	0.005 ± 0.0004
C14:0	1.520 ± 0.0200	1.740 ± 0.0100	1.530 ± 0.0400
C14:1	0.012 ± 0.0004	0.017 ± 0.0002	0.012 ± 0.0005
C15:0	0.154 ± 0.0030	0.208 ± 0.0040	0.160 ± 0.0020
C16:0	23.500 ± 0.1700	22.670 ± 0.1500	22.870 ± 0.6500
C16:1	2.640 ± 0.0100	2.650 ± 0.0300	2.660 ± 0.0500
C17:0	0.190± 0.0100	0.240 ± 0.0100	0.200 ± 0.0100
C18:0	5.890 ± 0.1100	5.630± 0.0500	5.46 0± 0.1300
C18:1n9t	0.224 ± 0.0080	0.212 ± 0.0030	0.205 ± 0.0040
C18:1n9c	26.900 ± 0.5300	25.930 ± 0.7600	25.870 ± 0.5100
C18:2n6c	24.000 ± 0.6000	24.770 ± 0.6700	25.000 ± 0.6100
C18:3n6	0.038 ± 0.0008	0.045 ± 0.0030	0.035 ± 0.0020
C18:3n3	2.380± 0.0500	2.480 ± 0.0700	2.470 ± 0.0560
C20:0	0.330 ± 0.0020	0.370 ± 0.0050	0.340 ± 0.0090
C20:1	1.730 ± 0.1200	1.730 ± 0.1000	1.770 ± 0.0300
C20:2	1.990 ± 0.0400	2.11 ± 0.0600	2.210 ± 0.1600
C20:3n6	0.099 ± 0.0020	0.106 ± 0.0040	0.099 ± 0.0080
C21:0	0.032 ± 0.0007	0.051 ± 0.0090	0.036 ± 0.0050
C20:4n6	0.269 ± 0.0150	0.285 ± 0.0270	0.283 ± 0.0200
C20:3n3	0.557 ± 0.0170	0.580 ± 0.0140	0.597 ± 0.0380
C20:5n3	0.774 ± 0.0190	0.859 ± 0.0190	0.865 ± 0.0240
C22:0	0.361 ± 0.0090	0.394 ± 0.0070	0.389 ± 0.0270
C22:1n9	0.591 ± 0.0250	0.607 ± 0.0150	0.635 ± 0.0260
C22:2	0.418 ± 0.0050	0.451 ± 0.0070	0.473 ± 0.0480
C23:0	0.070 ± 0.0030	0.104 ± 0.0050	0.073 ± 0.0050
C24:0	0.177 ± 0.0090	0.203 ± 0.0120	0.181 ± 0.0100
C22:6n3	4.623 ± 0.1500	4.997 ± 0.3200	4.973 ± 0.2960
C24:1	0.533 ± 0.0060	0.571 ± 0.0270	0.571 ± 0.0320
SFA	32.252 ± 0.1960	31.633 ± 0.1550	31.262 ± 0.4300
MUFA	32.637 ± 0.6890	31.716 ± 0.8830	31.720 ± 0.2970
PUFA	35.150± 0.7300	36.680 ± 0.9400	37.010 ± 1.1900
EPA+DHA	5.397 ± 0.1600	5.856 ± 0.3200	5.839 ± 0.3100
∑PUFAω-3	8.334 ± 0.1800	8.916 ± 0.3500	8.906 ± 0.3800
∑ PUFAω-6	24.405 ± 0.6100	25.203 ± 0.6900	25.417 ± 0.6400
∑PUFAω-3/∑ PUFAω-6	0.341 ± 0.0030	0.354 ± 0.0090	0.350 ± 0.0070
AI	0.383 ± 0.0030	0.371 ± 0.0030	0.370 ± 0.0130
TI	0.574 ± 0.0070	0.541 ± 0.0120	0.537 ± 0.0150
PI	0.230 ± 0.0060	0.258 ± 0.0160	0.255 ± 0.0120
